# Supplementary material for: Genomic Stability over 9 Years of an Isoniazid Resistant Mycobacterium tuberculosis Outbreak Strain in Sweden
Source: PLoS One. 2011 Jan 31;6(1):e16647. doi: 10.1371/journal.pone.0016647 (PMC3031603; doi:10.1371/journal.pone.0016647)
Supplement: Table S1 — Complete list of LSPs compared to H37Rv. (XLS) [file pone.0016647.s001.xls]

## Sheet: Sheet1
Table S1: Large rearrangements
Reference position (H37Rv)	Allele variations	Size	Coverage	Overlapping annotations	Amino acid change
71586	Insertion	37	47	Intergenic: Insertion of 37 bp not present in H37Rv, intergenic repeat region
164574-164585	Deletion	12	12	Gene: Rv0136 cyp138: Deletion (in-frame) of 12 bp. Unique for BTB05-552	Change, no frameshift
427350-427364	Deletion	15	91	Gene: Rv0355 PPE8: Deletion (in-frame) of 15 bp	Change, no frameshift
580770-580793	Deletion	24	88	Intergenic: Deletion of 24 bp in repetitive sequence
742634	Insertion	533	95	Gene: Rv0647 hypothetical prot., Gene: Rv0648 alpha mannosidase: Insertion of 533 bp not present in H37Rv
802475	Insertion	108	95	Intergenic: Insertion of 108 bp not present in H37Rv, intergeinic repeat region
888927-889020	Deletion	94	120	Intergenic: Deletion of 94 bp compared to H37Rv
968986	Insertion	9	21	Gene: Rv0872 PE_PGRS15: Insertion of 9 bp not present in H37Rv	Change, frameshift
1480948	Insertion	1674	88	Gene: Rv1319 adenylate cyclase: Insertion of 1674 bp not present in H37Rv, one extra adenylate cyclease gene copy	Change, extra gene copy
1533690	Insertion	1413	93	Intergenic: IS6110 insertion not present in H37Rv
1541951	Variation	44	100	Intergenic: IS6110 element insertion site 44 bp downstream of corresponding IS6110 in H37Rv
1612647	Insertion	21	32	Gene: Rv1435 proline, glycine, valine-rich secreted protein: Insertion of 21 bp not present in H37Rv	Change, no frameshift
1644308	Insertion	53	59	Intergenic: Insertion of 53 bp not present in H37Rv, intergenic repeat region
1894301	Insertion	10	83	Gene: Rv1668 macrolide-transport ATP-binding protein ABC transporter: Insertion of 10 bp not fond in H37Rv	Change, frameshift
1895374-1895544	Deletion	171	62	Intergenic: Deletion of 171 bp compared to H37Rv, intergenic repeat region
1955609	Insertion	57	71	Intergenic: Insertion of 57 bp not found in H37Rv, intergenic repeat region
1977665-1977766	Deletion	102	109	Pseudogene: Rv1749: Deletion of 102 bp compared to H37Rv	Change, no frameshift
1987503	Insertion	1362	96	Gene: Rv1755 3' part of plcD, disrupted by IS6110: Insertion of IS6110 199 bp upstream and in reversed orientation compared to H37Rv	Change, disruption
1987702	Insertion	6831	129	Gene: Rv1755 5' part of plcD, disrupted by IS6110: Insertion of 6831 bp not present in H37Rv, matches sequence in CDC1551	Change, disruption
1987697-1989024	Inversion	1299	93	IS6110 in reversed orientation compared to H37Rv
1996101-1997452	Insertion/deletion	953/1352	74	Genes: Rv1763 and Rv1764: 953 bp replacing IS6110 sequence in H37Rv, identical to 1993922-1994573 of CDC1551	Change, deletion
2038790-2039673	Insertion/deletion	1355/883	77	Gene: Rv1798 lppT truncated by IS6110 insertion and deletion of 883 bp	Change, disruption
2133468	Insertion	15	75	Gene: Rv1883c hypothetical protein: 15 bp insertion not present in H37Rv	Change, no frameshift
2163462	Insertion	1497	82	Gene: Rv1917 PPE34: Insertion of IS6110 and 135 bp not present in H37Rv	Change, disruption
2163731-2163937	Deletion	207	77	Gene: Rv1917 PPE34: Deletion of 207 bp of intragenic repeat regions	Change, no frameshift
2245301	Insertion	1358	108	Gene: Rv2000 hypothetical protein: Insertion of IS6110 not present in H37Rv	Change, disruption
2265112-2266240	Insertion/deletion	1355/1129	102	Gene: Rv2018+Rv2019 hypothetical proteins: Insertion of IS6110 not present in H37Rv and deletion of 1129 bp, RD724	Change, disruption
2268725	Insertion	5000	84	Gene: Rv2024 hypothetical protein: Insertion of 5000 bp not present in H37Rv, similar to CDC1551	Change, disruption
2339426-2339503	Deletion	78	52	Gene: Rv2082 hypothetical protein: Deletion of 78 bp compared with H37Rv, intregenic repeat region	Change, no frameshift
2365411-2366768	Deletion	1358	132	Intergenic: No IS6110 compared to H37Rv
2367679	Insertion	1359	137	Intergenic: Insertion of IS6110 not present in H37Rv
2430117-2431474	Deletion	1358	75	Intergenic: No IS6110 compared to H37Rv
2461343-2461399	Deletion	57	64	Intergenic: Deletion of 57 bp compared to H37Rv, intergenic repeat region
2550014-2551368	Deletion	1355	103	Gene: Rv2277 glycerolphosphodiesterase: No IS6110 compared to H37Rv	Change, restored
2634069-2635575	Deletion	1507	52	Genes: Rv2352 and Rv2353, PPE38 and PPE39: Deletion of 1507 bp compared to H37Rv	Change, frameshift
2636931	Insertion	156	97	Intergenic: Insertion of 156 bp not found in H37Rv
2704884	Insertion	21	85	Gene: Rv2407 ribonuclease Z: Insertion of 21 bp compared to H37Rv	Change, no frameshift
2784614-2785970	Deletion	1357	95	Intergenic: No IS6110 compared to H37Rv
2902567-2904318	Insertion/deletion	122/1752	15	Genes: Rv2578 and dhaA: Deletion of 1752 bp + insertion of 122 bp	Change, disruption
2937529-2937530	Deletion	9	6	Gene: Rv2591 PE-PGRS44: Deletion of 9 bp compared to H37Rv	Change, no frameshift
2972109-2973466	Deletion	1358	91	Intergenic: No IS6110 compared to H37Rv
2990607	Insertion	55	33	Intergenic: 55 bp insertion compard to H37Rv, intergenic repeat region
2996054	Insertion	51	62	Intergenic: Insertion of 51 bp compared to H37Rv, intergenic repeat region
3119663-3119736	Deletion	74	33	Intergenic: Deletion of 74 bp compared to H37Rv, intergenic repeat region
3122084	Insertion	153	47	Intergenic: Insertion of 153 bp compared to H37Rv
3125851	Insertion	1358	103	Gene: Rv2818 hypothetical protein: Insertion of IS6110 not present in H37Rv	Change, disruption
3131472	Insertion	9	106	Gene: Rv2823 Hypothetical protein: Insertion of 9 bp not present in H37Rv	Change, no frameshift
3189483-3189538	Deletion	58	95	Intergenic: Deletion of 58 bp compared to H37Rv, intergenic repeat region
3192248	Insertion	53	76	Intergenic: Insertion of 53 bp compared to H37Rv, intergenic repeat region
3378898	Insertion	1359	110	Gene: Rv3019 esxR: Insertion of IS6110 not present in H37Rv	Change, disruption
3415195-3415208	Deletion	14	111	Intergenic: Deletion of 14 bp compared to H37Rv, intergenic repeat region
3423249	Insertion	68	95	Intergenic: Insertion of 68 bp compared to H37Rv
3550843	Insertion	1357	64	Gene: Rv3183 possible transcriptional regulatory protein: Insertion of IS6110 not present in H37Rv	Change, disruption
3551230-3552584	Deletion	1355	144	Intergenic: No IS6110 compared to H37Rv
3552713-3554067	Deletion	1355	153	Intergenic: No IS6110 compared to H37Rv
3594319-3594430	Deletion	112	34	Intergenic: Deletion of 112 bp compared to H37Rv, intergenic repeat region
3663827-3663889	Deletion	63	61	Gene: Rv3281 Hypothetical protein: Deletion of 63 bp compared to H37Rv	Change, no frameshift
3690973	Insertion	58	48	Intergenic: Insertion of 58 bp not present in H37Rv, intergenic repeat region
3710316-3711736	Insertion/deletion	6771/1421	104	Genes: Rv3325 and Rv3326 IS6110 transposases: IS6110 replaced by 6771 bp insertion flanked by two IS6110 in reversed direction, similar to CDC1551	Change, deletion
3731461-3732083	Insertion/deletion	662/620	100	Gene: Rv3343 PPE54: 620 bp replaced by 662 bp sequence	Change, no frameshift
3795055-3796412	Deletion	1358	153	Intergenic: No IS6110 compared to H37Rv
3803868-3803918	Deletion	51	14	Intergenic: Deletion of 51 bp compared to H37Rv
3842289-3847214	Deletion	4926	117	Genes: Rv3425 to Rv3428, PPE57 and PPE59 joined through deletion of 4926 bp probably through homologous recombination via large repeat region.	Change, deletion
3890779-3892136	Deletion	1358	78	Intergenic: No IS6110 compared to H37Rv
4172770	Insertion	1358	119	Intergenic: IS6110 insertion not present in H37Rv
4348818	Insertion	59	50	Intergenic: Insertion of 59 bp compared to H37Rv, intergenic repeat region
