# Supplementary material for: Genomic Stability over 9 Years of an Isoniazid Resistant Mycobacterium tuberculosis Outbreak Strain in Sweden
Source: PLoS One. 2011 Jan 31;6(1):e16647. doi: 10.1371/journal.pone.0016647 (PMC3031603; doi:10.1371/journal.pone.0016647)
Supplement: Table S2 — Complete list of DIPs compared to H37Rv. (XLS) [file pone.0016647.s002.xls]

## Sheet: Sheet1
Table S2: DIP analysis
Reference position (H37Rv)	Reference	Allele variations	Frequency	Coverage	Overlapping annotations	Amino acid change
33203	G	-	88,0	92
336684	A	-	100	5	Gene: PE_PGRS4, CDS: PE_PGRS4	Change, frameshift
336694	-	C	100	2	Gene: PE_PGRS4, CDS: PE_PGRS4	Change, frameshift
373283	A	-	95,1	123	Gene: PPE6, CDS: PPE6	Change, frameshift
671259	--	TG	100,0	69	Gene: TB27.3, CDS: TB27.3	Change, frameshift
789689	G	-	98,6	72
839545 (gap S96-129, BTB 05-559)	-	G	80,0	5	Gene: PE_PGRS10, CDS: PE_PGRS10	Change, frameshift
874835	--	CG	97,2	108	Gene: Rv0784 ptrBa, Gene: Rv0785 ptrBb, CDS: ptrBa, CDS: ptrBb	Change, restored reading frame
1165521	-	A	100,0	25	Repeat region: IS-LIKE-1,_len:_978 bp. Insertion sequence,_ISLIKE, region identical to cosmid y348,_blast score= 4902 (+1) 9377 10354 EM_NEW:MTAD20 Ad000020 Mycobacterium tuberculosis sequence from clone y348
1168715	-	T	96,9	97	Gene: Gene, CDS: hypothetical protein	Change, frameshift
1178876	AT	--	100,0	89
1242287	G	-	95,8	72	Gene: Gene, CDS: hypothetical protein	Change, frameshift
1280683	------	CGAAGT	87,6	105	Gene: omt, CDS: omt	Change, no frameshift
1313337	-	G	100,0	59
1365837	-	G	92,2	51
1537711	AC	--	99,0	96
1753519	-	C	88,1	67	Gene: fadD11.1, CDS: fadD11.1	Change, frameshift
1780586	-	G	98,7	75	Gene: Gene, CDS: phiRV1 phage protein	Change, frameshift
1982962	C	-	84,8	33	Repeat unit: 78 bp imperfect direct repeat 6, CGGCGCCTTCAGCCTGCCCGGGTTGACGTTGCCGTCGTTGAACATCCCGGCCGCCAC CACACCCGCCAACATCACCGT, Gene: PPE24, CDS: PPE24	Change, frameshift
2046760	C	-	99,0	100	Gene: PE_PGRS32, CDS: PE_PGRS32	Change, frameshift
2094912	CAGCGT	------	90,5	74	Gene: gnd1, CDS: gnd1	Change, no frameshift
2109523	-	G	96,4	55
2149855	-	A	97,0	101	Gene: Rv1902 nanT, CDS: nanT	Change, frameshift
2357271 (gap S96-129)	GCC	---	100,0	3	Gene: PE_PGRS36, Misc. feature: Rv2098c,_(MTCY49.38c),_len:_434 aa. Member of the Mycobacterium tuberculosis PE family,_PGRS subfamily of gly-rich proteins (see citation below). Frameshifted near N-terminus (see Rv2099c|PE21).
2368565	A	-	92,0	87
2523205	---	CGC	93,1	29	Repeat unit: 53 bp inverted repeat between 3' ends of MTCY427.29 and MT CY427.31c
2534564	GA	--	100,0	63	Gene: Gene, CDS: hypothetical protein	Change, frameshift
2821079	GG	--	100,0	96	Gene: fadD35, CDS: fadD35	Change, frameshift
2881598	G	-	80,4	97	Gene: Gene, CDS: hypothetical protein	Change, frameshift
3006362	G	-	100,0	63	Gene: Gene, CDS: hypothetical protein	Change, frameshift
3100153	-	A	95,7	94	Gene: ltp1, CDS: ltp1	Change, frameshift
3190146	C	-	89,4	66	Gene: Gene, Gene: Gene, CDS: hypothetical protein, CDS: hypothetical protein	Change, joined reading frames
3380439	-	C	100	11	Gene: Rv3021 and Rv3022, PPE46 and PPE47: Insertion of 1 bp compared to H37Rv	Change, joined reading frames
3473996	-	A	97,5	81
3742352 (gap S96-129)	C	-	75,0	8	Gene: PE_PGRS50, CDS: PE_PGRS50	Change, frameshift
3862473	A	-	94,8	96
4018414	-	A	100,0	114	Gene: lppH, CDS: lppH, Misc. feature: PS00013 Prokaryotic membrane lipoprotein lipid attachment site.	Change, frameshift
4018804	AA	--	100,0	118	Gene: lppH, CDS: lppH - Same as in F11	Change, frameshift
4095002	G	-	100,0	23	Gene: Gene, CDS: hypothetical protein	Change, frameshift
4117362	C	-	98,1	105	Gene: Gene, CDS: hydrolase	Change, frameshift
4198612	G	-	92,7	96
4338596	C	-	100,0	112
4383144	-----	CGGGG	78,1	32	Gene: Gene, CDS: hypothetical protein	Change, frameshift
4408101	C	-	87,3	102	Gene: gidB, CDS: gidB	Change, frameshift
