# Supplementary material for: Genomic Stability over 9 Years of an Isoniazid Resistant Mycobacterium tuberculosis Outbreak Strain in Sweden
Source: PLoS One. 2011 Jan 31;6(1):e16647. doi: 10.1371/journal.pone.0016647 (PMC3031603; doi:10.1371/journal.pone.0016647)
Supplement: Table S3 — Complete list of SNPs compared to H37Rv. (XLS) [file pone.0016647.s003.xls]

## Sheet: Sheet1
Table S3: SNP analysis
Reference position (H37Rv)	Reference	Allele variations	Frequency	Coverage	Overlapping annotations	Amino acid change
1977	A	G	100,0	126
4013	T	C	100,0	103	Gene: recF, CDS: recF	Ile -> Thr
7362	G	C	100,0	90	Gene: gyrA, CDS: gyrA	Glu -> Gln
7539	A	G	100,0	73	Gene: gyrA, CDS: gyrA	Thr -> Ala
7570	C	G	100,0	72	Gene: gyrA, CDS: gyrA	Ala -> Gly
7585	G	C	100,0	71	Gene: gyrA, CDS: gyrA	Ser -> Thr
9304	G	A	100,0	87	Gene: gyrA, CDS: gyrA	Gly -> Asp
11879	A	G	100,0	47	Gene: Gene, CDS: hypothetical protein	Ser -> Pro
18091	G	A	100,0	47	Gene: pknA, CDS: pknA
21795	G	A	100,0	27	Gene: ppp, CDS: ppp	Pro -> Ser
22334	C	T	100,0	72	Gene: ppp, CDS: ppp	Arg -> His
26959	C	G	100,0	82
32075	T	C	100,0	147	Gene: Gene, CDS: hypothetical protein	Trp -> Arg
34044	T	C	100,0	108
34226	A	G	100,0	98
35768	G	T	100,0	94	Gene: bioF2, CDS: bioF2	Ala -> Ser
37031	C	G	100,0	92	Gene: Gene, CDS: hypothetical protein
42967	G	C	100,0	82	Gene: mtc28, CDS: mtc28
54304	C	T	100,0	103	Gene: ponA1, CDS: ponA1
56334	G	C	100,0	70	Gene: Gene, CDS: transmembrane protein
62049	A	G	100,0	56	Gene: dnaB, CDS: dnaB	Arg -> Gly
70816	A	G	100,0	123	Gene: Gene, CDS: hypothetical protein	Asn -> Asp
71336	G	C	100,0	10	Gene: Gene, CDS: hypothetical protein	Arg -> Pro
75940	G	C	100,0	77	Gene: Gene, CDS: short chain dehydrogenase	Val -> Leu
79162	G	A	100,0	84
80616	C	G	100,0	95
89388	C	T	100,0	102	Gene: Gene, CDS: hypothetical protein	Pro -> Ser
90879	G	T	100,0	39	Gene: Gene, CDS: oxidoreductase
92199	T	G	100,0	37	Gene: Gene, CDS: oxidoreductase
103962	C	T	100,0	22	Gene: Gene, CDS: hypothetical protein, Repeat region: REP-2,_len:_1503 bp. REP251,_member of REP13E12 family.; REP-2
104712	C	T	100,0	44	Repeat region: REP-2,_len:_1503 bp. REP251,_member of REP13E12 family.; REP-2
104962	G	A	100,0	82	Gene: Gene, CDS: hypothetical protein, Repeat region: REP-2,_len:_1503 bp. REP251,_member of REP13E12 family.; REP-2	Ala -> Val
105021	G	A	100,0	77	Gene: Gene, CDS: hypothetical protein, Repeat region: REP-2,_len:_1503 bp. REP251,_member of REP13E12 family.; REP-2
105031	T	G	100,0	82	Gene: Gene, CDS: hypothetical protein, Repeat region: REP-2,_len:_1503 bp. REP251,_member of REP13E12 family.; REP-2	Asp -> Ala
105045	G	C	100,0	87	Gene: Gene, CDS: hypothetical protein, Repeat region: REP-2,_len:_1503 bp. REP251,_member of REP13E12 family.; REP-2	Asp -> Glu
105060	G	A	100,0	87	Gene: Gene, CDS: hypothetical protein, Repeat region: REP-2,_len:_1503 bp. REP251,_member of REP13E12 family.; REP-2
105063	G	A	100,0	84	Gene: Gene, CDS: hypothetical protein, Repeat region: REP-2,_len:_1503 bp. REP251,_member of REP13E12 family.; REP-2
117403	C	T	100,0	88	Gene: nrp, CDS: nrp	Ala -> Val
122109	A	G	100,0	97	Gene: ctpB, CDS: ctpB, Misc. feature: PS01047 Heavy-metal-associated domain	Leu -> Ser
122794	T	G	100,0	60	Gene: Gene, CDS: hypothetical protein	Phe -> Val
130449	C	A	100,0	51	Gene: ctpI, CDS: ctpI
133839	C	T	100,0	88
138788	C	T	100,0	123	Gene: hddA, CDS: hddA
146087	T	C	97,6	83	Gene: fusA2, CDS: fusA2	Asn -> Ser
154283	T	C	100,0	116	Gene: Gene, CDS: hypothetical protein	Ser -> Pro
163346	A	G	100,0	71
177857	G	A	100,0	119	Gene: PE1, CDS: PE1
188800	T	C	100,0	49	Gene: PE3, CDS: PE3	Thr -> Ala
194681	G	C	100,0	72	Gene: Gene, CDS: GntR family transcriptional regulator
196642	C	T	100,0	98	Gene: fadD5, CDS: fadD5
206339	T	C	100,0	84	Gene: mce1F, CDS: mce1F	Leu -> Pro
208299	C	G	98,8	83	Gene: Gene, CDS: mce associated transmembrane protein	Pro -> Arg
216586	A	C	100,0	76	Gene: bglS, CDS: bglS	Gln -> His
218204	C	T	100,0	66	Gene: bglS, CDS: bglS	Arg -> Stp
219120	A	G	100,0	87	Gene: Gene, CDS: O-methyltransferase	Asp -> Gly
223942	T	C	100,0	25	Gene: Gene, CDS: hypothetical protein	Ser -> Pro
225323	T	C	99,1	117	Gene: Gene, CDS: hypothetical protein	Lys -> Glu
227098	T	C	100,0	101	Gene: Gene, CDS: drugs-transport transmembrane ATP-binding protein ABC transporter	Met -> Thr
228015	G	C	100,0	54	Gene: Gene, CDS: drugs-transport transmembrane ATP-binding protein ABC transporter	Ala -> Pro
231114	C	G	99,2	118	Gene: Gene, CDS: two component transcriptional regulatory protein
232110	C	T	100,0	73	Gene: Gene, CDS: transcriptional regulatory protein	Thr -> Met
237709	C	T	100,0	97	Gene: Gene, CDS: transmembrane protein
256640	T	G	100,0	115	Gene: fadD4, CDS: fadD4, Misc. feature: PS00455 Putative AMP-binding domain signature	Ser -> Ala
257982	T	G	100,0	89	Gene: fadE3, CDS: fadE3	Asp -> Ala
261869	T	C	100,0	11	Gene: Gene, CDS: transmembrane protein	Cys -> Arg
265244	C	T	100,0	114	Gene: Gene, CDS: hypothetical protein	Ala -> Val
265554	A	C	100,0	100	Gene: echA1, CDS: echA1
267869	T	G	100,0	38	Gene: Gene, CDS: methyltransferase (methylase)
271986	A	G	100,0	66	Gene: Gene, CDS: hypothetical protein	Val -> Ala
278681	C	G	100,0	71	Gene: nrdB, CDS: nrdB	His -> Asp
281238	C	T	99,1	108	Gene: Gene, CDS: transmembrane protein	Trp -> Stp
281628	C	A	98,4	61	Gene: Gene, CDS: transmembrane protein	Leu -> Phe
285772	A	C	100,0	6	Gene: Gene, CDS: transmembrane protein
285871	A	G	100,0	9	Gene: Gene, CDS: transmembrane protein
310973	G	A	100,0	71	Gene: Gene, CDS: hypothetical protein	Ala -> Val
311613	G	T	100,0	118	Gene: Gene, CDS: bifunctional uroporphyrinogen-III synthetase/response regulator domain-containing protein
311780	G	A	100,0	120	Gene: Gene, CDS: bifunctional uroporphyrinogen-III synthetase/response regulator domain-containing protein	Arg -> Cys
312060	T	G	100,0	132	Gene: Gene, CDS: bifunctional uroporphyrinogen-III synthetase/response regulator domain-containing protein
312944	C	T	100,0	96	Gene: narK3, CDS: narK3	Val -> Ile
325038	G	A	100,0	93	Gene: fadD2, CDS: fadD2	Gly -> Ser
325039	G	A	98,9	94	Gene: fadD2, CDS: fadD2	Gly -> Asp
332357	A	G	100,0	100	Gene: Gene, CDS: hypothetical protein	Ile -> Val
340132	G	A	100,0	51	Gene: PPE3, CDS: PPE3	Glu -> Lys
346275	C	G	100,0	63	Gene: Gene, CDS: hypothetical protein	Pro -> Arg
356528	A	G	98,6	69	Gene: Gene, CDS: transmembrane protein	Asn -> Asp
364563	A	C	100,0	91
384380	A	C	100,0	76	Gene: Gene, CDS: beta-1,3-glucanase precursor	Lys -> Thr
386432	C	G	98,8	82	Gene: Gene, CDS: integral membrane protein	Gly -> Ala
403980	G	A	100,0	64	Gene: Gene, CDS: iron-sulfur-binding reductase	Ala -> Val
404326	T	C	100,0	92	Gene: Gene, CDS: iron-sulfur-binding reductase	Arg -> Gly
412017	C	G	99,1	115	Gene: iniA, CDS: iniA	Gln -> Glu
414486	C	T	100,0	78	Gene: lpqJ, CDS: lpqJ
420008	A	G	100,0	97	Gene: dnaK, CDS: dnaK
428563	G	A	100,0	85	Gene: PPE8, CDS: PPE8
435708	G	A	100,0	83	Gene: purA, CDS: purA
439631	C	T	100,0	105	Gene: Gene, CDS: hypothetical protein
439988	C	G	100,0	106	Gene: mgtE, CDS: mgtE	Arg -> Gly
447445	G	C	100,0	50	Gene: Gene, CDS: oxidoreductase	Pro -> Arg
454295	T	C	100,0	20	Gene: Gene, CDS: hypothetical protein
457452	T	G	100,0	54	Gene: Gene, CDS: hypothetical protein
475178	T	C	100,0	57	Gene: Gene, CDS: hypothetical protein	Val -> Ala
482344	T	C	100,0	123	Gene: mmpL1, CDS: mmpL1
483874	C	T	100,0	165
488796	G	A	100,0	88	Gene: pks6, CDS: pks6
489935	G	C	100,0	74	Gene: pks6, Gene: Gene, CDS: pks6, CDS: beta lactamase like protein	Arg -> Pro
493934	T	C	100,0	116	Gene: ackA, CDS: ackA
500233	C	T	100,0	45	Gene: mutT3, CDS: mutT3	Ala -> Val
502589	C	G	100,0	77	Gene: thiG, CDS: thiG	Ser -> Cys
503354	G	C	100,0	82
513257	T	C	100,0	66	Gene: ctpH, CDS: ctpH	Met -> Val
524095	A	G	100,0	25	Gene: Gene, CDS: putative ATPase	Ser -> Pro
541201	A	G	99,0	98	Gene: mmpL4, CDS: mmpL4
551525	A	C	100,0	91	Gene: Gene, CDS: hypothetical protein
553726	C	T	98,9	87	Gene: lpd, CDS: lpd
556078	T	G	100,0	92	Gene: Gene, CDS: transcriptional regulatory protein
573262	A	G	100,0	66	Gene: Gene, CDS: short-chain type oxidoreductase
578032	C	T	100,0	79	Gene: Gene, CDS: integral membrane protein
580796	G	A	100,0	81	Repeat unit: 77 bp Mycobacterial Interspersed Repetitive Unit, Class I. See citation below.
580797	A	G	98,8	83	Repeat unit: 77 bp Mycobacterial Interspersed Repetitive Unit, Class I. See citation below.
587974	G	A	100,0	15	Gene: Gene, CDS: transmembrane protein	Ala -> Thr
590436	T	C	100,0	78	Gene: proC, CDS: proC
591628	T	C	100,0	103
595232	C	T	98,2	56	Gene: Gene, CDS: hypothetical protein	Gly -> Glu
597816	A	G	100,0	111	Gene: mmpL2, CDS: mmpL2
598475	G	A	100,0	106	Gene: mmpL2, CDS: mmpL2	Arg -> His
610120	T	G	100,0	90
612655	C	T	100,0	105	Gene: Gene, CDS: hypothetical protein	Arg -> Cys
628113	C	T	100,0	37	Gene: galE3, CDS: galE3	Ala -> Val
630722	G	C	100,0	11	Gene: Gene, CDS: hypothetical protein	Arg -> Pro
637319	G	A	98,1	104	Gene: pitA, CDS: pitA	Pro -> Ser
648002	T	G	100,0	102	Gene: Gene, CDS: transmembrane protein	Leu -> Arg
665293	A	G	100,0	90	Gene: Gene, CDS: hypothetical protein	Phe -> Leu
669398	T	C	98,9	87	Gene: Gene, CDS: hypothetical protein
685461	C	G	100,0	48	Gene: yrbE2A, CDS: yrbE2A
685608	T	C	100,0	64	Gene: yrbE2A, CDS: yrbE2A
685869	G	A	100,0	78	Gene: yrbE2A, CDS: yrbE2A
686972	T	C	99,1	116	Gene: mce2A, CDS: mce2A	Phe -> Ser
690465	T	G	100,0	28	Gene: mce2C, CDS: mce2C
698968	G	A	100,0	63	Gene: Gene, CDS: two component sensor kinase
700523	G	T	100,0	35	Gene: lpqO, CDS: lpqO
719621	A	C	100,0	33	Gene: Gene, CDS: hypothetical protein	Phe -> Val
721498	G	A	100,0	64	Gene: recD, CDS: recD
755873	G	A	100,0	39	Gene: Gene, CDS: hypothetical protein	Arg -> Cys
764810	C	A	98,0	101	Gene: rpoC, CDS: rpoC	Pro -> Thr
771580	G	C	100,0	89	Gene: fadE8, CDS: fadE8	Gly -> Arg
775639	T	C	100,0	48	Gene: mmpL5, CDS: mmpL5	Ile -> Val
781395	T	C	100,0	100
790639	C	G	100,0	53	Gene: Gene, CDS: hypothetical protein	Arg -> Ser
793061	G	A	100,0	61	Gene: pqqE, CDS: pqqE	Arg -> Gln
793921	G	C	100,0	61	Gene: lldD1, CDS: lldD1	Trp -> Ser
818798	G	T	100,0	95	Gene: Gene, CDS: hypothetical protein
824870	T	G	100,0	79	Gene: secY, CDS: secY	Ile -> Ser
841764	G	C	100,0	101	Gene: Gene, CDS: hypothetical protein
846256	C	A	100,0	52	Gene: PE_PGRS11, CDS: PE_PGRS11	Ala -> Asp
852910	C	T	98,0	51	Gene: phoR, CDS: phoR	Pro -> Leu
857696	A	G	100,0	88	Gene: cyp51, CDS: cyp51
859769	A	G	100,0	52	Gene: cyp123, CDS: cyp123	Ser -> Pro
869679	C	T	100,0	52	Gene: Gene, CDS: hypothetical protein	Gly -> Arg
871373	C	T	100,0	85	Gene: purB, CDS: purB
880562	G	T	100,0	96	Gene: Gene, CDS: putative FAD-binding dehydrogenase	Cys -> Phe
882257	T	C	100,0	38	Gene: Gene, CDS: hypothetical protein	Tyr -> His
889353	C	T	92,9	14	Gene: Gene, CDS: transposase IS6110, Repeat region: IS6110-1,_len:_1355 bp. Insertion sequence IS6110.
890718	A	C	100,0	8	Gene: Gene, CDS: IS1547 transposase, Repeat region: IS1547-1,_len:_1092 bp. Insertion sequence IS1547.	Met -> Leu
891011	A	G	100,0	3	Gene: Gene, CDS: IS1547 transposase, Repeat region: IS1547-1,_len:_1092 bp. Insertion sequence IS1547.
893733	T	G	100,0	52	Gene: pepC, CDS: pepC	Leu -> Arg
900221	T	C	100,0	77	Gene: cpsY, CDS: cpsY
903550	T	C	100,0	92	Gene: purF, CDS: purF
903913	T	C	100,0	85	Gene: purM, CDS: purM
906857	A	G	100,0	62	Gene: Gene, CDS: 4-amino-4-deoxychorismate lyase	Ile -> Met
911511	G	C	100,0	80	Gene: Gene, CDS: transcriptional regulatory protein
919384	T	C	100,0	58	Gene: Gene, CDS: hypothetical protein	Tyr -> Cys
921813	C	G	100,0	77	Gene: Gene, CDS: hypothetical protein, Repeat region: IS1605',_len:_288 bp. Insertion sequence IS1605'.	Ala -> Gly
925784	G	A	100,0	3	Gene: PE_PGRS13, CDS: PE_PGRS13	Ala -> Thr
944941	A	G	100,0	55	Gene: cysK2, CDS: cysK2	Arg -> Gly
945214	G	A	98,7	79	Gene: cysK2, CDS: cysK2	Gly -> Ser
949535	T	C	100,0	63	Gene: pdc, CDS: pdc
950596	A	G	100,0	89	Gene: pdc, CDS: pdc
952821	G	A	100,0	80
955524	A	G	100,0	40	Gene: fadA, CDS: fadA	Ser -> Gly
955983	C	T	94,7	57	Gene: fadA, CDS: fadA	Pro -> Ser
956644	C	T	100,0	67	Gene: fadB, CDS: fadB
964201	T	C	97,1	34	Gene: moaE2, CDS: moaE2
979155	C	A	100,0	39	Gene: Gene, CDS: MarR family transcriptional regulator	Asp -> Glu
979314	C	T	100,0	30	Gene: Gene, CDS: MarR family transcriptional regulator
979704	G	C	98,4	61	Gene: Gene, CDS: rRNA methyltransferase	Gly -> Arg
986463	G	C	100,0	96
990626	T	A	100,0	88	Gene: Gene, CDS: LuxR family transcriptional regulator	Leu -> Phe
993346	A	C	97,9	95	Gene: Gene, CDS: transcriptional regulatory protein	Val -> Gly
1020044	C	T	100,0	59
1037012	T	C	100,0	99	Gene: pstA1, CDS: pstA1	Met -> Thr
1042991	C	G	100,0	87	Gene: pstS1, CDS: pstS1	Pro -> Ala
1047165	T	C	100,0	92	Gene: Gene, CDS: ATP-dependent DNA ligase	Cys -> Arg
1054667	G	C	100,0	52	Gene: Gene, CDS: short chain dehydrogenase	Val -> Leu
1056916	T	G	100,0	45
1068151	T	C	100,0	101	Gene: purN, CDS: purN
1068432	A	G	100,0	94	Gene: purH, CDS: purH
1070702	T	C	100,0	55	Gene: Gene, CDS: magnesium chelatase	Ser -> Pro
1074558	G	A	100,0	97	Gene: lprP, CDS: lprP	Pro -> Leu
1075279	T	C	100,0	116
1076309	G	T	100,0	57	Gene: Gene, CDS: hypothetical protein	Pro -> Thr
1079927	C	A	100,0	54	Gene: ctpV, CDS: ctpV
1081681	T	C	100,0	49	Gene: Gene, CDS: integral membrane protein
1087193	G	C	100,0	84	Gene: accD2, CDS: accD2	Asn -> Lys
1096633	T	G	98,6	69
1098698	C	G	100,0	60	Gene: mprB, CDS: mprB
1100234	T	C	100,0	68	Gene: pepD, CDS: pepD	Leu -> Pro
1106422	T	C	100,0	66	Gene: grcC2, CDS: grcC2	Ile -> Val
1109975	A	G	100,0	85	Gene: galU, CDS: galU	Gln -> Arg
1126889	G	C	100,0	55	Gene: metG, CDS: metG	Arg -> Gly
1127648	C	A	100,0	57	Gene: tatD, CDS: tatD	Thr -> Asn
1149551	C	T	100,0	54	Gene: kdpD, CDS: kdpD
1150585	G	A	100,0	39	Gene: kdpD, CDS: kdpD	Pro -> Ser
1163134	T	C	100,0	59	Gene: PE8, CDS: PE8
1169307	C	T	100,0	108	Repeat region: IS1081-1,_len:_1435 bp. Insertion sequence IS1081, almost identical to Mycobacterium bovis IS1081 (7157 (-1) 60 14 94 EM_BA:MBBIS1081 X84741 Mycobacterium bovis BCG IS1081 DNA. 4/96
1170404	C	A	100,0	9	Gene: Gene, CDS: transposase, Repeat region: IS1081-1,_len:_1435 bp. Insertion sequence IS1081, almost identical to Mycobacterium bovis IS1081 (7157 (-1) 60 14 94 EM_BA:MBBIS1081 X84741 Mycobacterium bovis BCG IS1081 DNA. 4/96	Gln -> Lys
1178116	T	C	100,0	73	Gene: Gene, CDS: hypothetical protein
1184605	C	A	100,0	96	Gene: Gene, CDS: hypothetical protein	Asp -> Glu
1186775	C	T	97,8	45	Gene: Gene, CDS: hypothetical protein	Val -> Ile
1200418	A	G	100,0	69
1220680	T	C	100,0	83	Gene: glyA, CDS: glyA	Val -> Ala
1224367	T	C	98,5	68
1248978	T	C	100,0	63	Gene: Gene, CDS: hypothetical protein
1256987	C	T	100,0	93	Gene: gltA1, CDS: gltA1, Misc. feature: PS00480 Citrate synthase signature	His -> Tyr
1263633	C	T	100,0	16	Gene: PPE16, CDS: PPE16	Ala -> Thr
1269248	T	C	100,0	75	Gene: echA10, CDS: echA10
1276794	T	C	100,0	9	Gene: Gene, CDS: hypothetical protein, Repeat region: REP-4,_len:_1348 bp. REP165,_member of REP13E12 family.; REP-4	Ile -> Val
1276795	C	G	100,0	9	Gene: Gene, CDS: hypothetical protein, Repeat region: REP-4,_len:_1348 bp. REP165,_member of REP13E12 family.; REP-4
1276798	T	C	100,0	9	Gene: Gene, CDS: hypothetical protein, Repeat region: REP-4,_len:_1348 bp. REP165,_member of REP13E12 family.; REP-4
1276806	G	A	100,0	7	Gene: Gene, CDS: hypothetical protein, Repeat region: REP-4,_len:_1348 bp. REP165,_member of REP13E12 family.; REP-4
1276811	T	C	100	3	Gene: Gene, CDS: hypothetical protein, Repeat region: REP-4,_len:_1348 bp. REP165,_member of REP13E12 family.; REP-4	Lys -> Arg
1276812	T	G	100,0	3	Gene: Gene, CDS: hypothetical protein, Repeat region: REP-4,_len:_1348 bp. REP165,_member of REP13E12 family.; REP-4	Lys -> Arg
1276813	G	A	100,0	3	Gene: Gene, CDS: hypothetical protein, Repeat region: REP-4,_len:_1348 bp. REP165,_member of REP13E12 family.; REP-4
1276816	G	C	100,0	3	Gene: Gene, CDS: hypothetical protein, Repeat region: REP-4,_len:_1348 bp. REP165,_member of REP13E12 family.; REP-4
1276819	C	T	100,0	3	Gene: Gene, CDS: hypothetical protein, Repeat region: REP-4,_len:_1348 bp. REP165,_member of REP13E12 family.; REP-4
1276822	C	T	100,0	3	Gene: Gene, Repeat region: REP-4,_len:_1348 bp. REP165,_member of REP13E12 family.; REP-4, CDS: hypothetical protein
1276842	G	A	100,0	2	Gene: Gene, Repeat region: REP-4,_len:_1348 bp. REP165,_member of REP13E12 family.; REP-4, CDS: hypothetical protei
1276843	G	C	100,0	2	Gene: Gene, Repeat region: REP-4,_len:_1348 bp. REP165,_member of REP13E12 family.; REP-4, CDS: hypothetical protein
1276846	C	G	100,0	2	Gene: Gene, Repeat region: REP-4,_len:_1348 bp. REP165,_member of REP13E12 family.; REP-4, CDS: hypothetical protein
1281118	T	C	100,0	116	Gene: Gene, CDS: hypothetical protein	Thr -> Ala
1292102	A	G	100,0	61	Gene: narH, CDS: narH
1305547	G	A	100,0	42	Repeat unit: 62 bp direct repeat copy 1, GGCCTAGCCCCGGCGACGATGCCGGGTCGCGGGATGCGGCCCGTTGAGGAGCGGGGC AATCT
1313338	A	C	100,0	57
1327890	G	A	98,6	72	Gene: Gene, CDS: hypothetical protein
1328222	T	C	100,0	78	Gene: Gene, CDS: hypothetical protein	Asn -> Asp
1328687	G	C	100,0	31	Gene: Gene, CDS: hypothetical protein	Pro -> Ala
1341102	C	T	98,7	79	Gene: esxL, CDS: esxL	Arg -> Ser
1341103	G	C	98,8	81	Gene: esxL, CDS: esxL	Arg -> Ser
1341624	G	T	100,0	6	Gene: Gene, CDS: transposase, Repeat region: IS1081-2,_len:_1429 bp. Insertion sequence IS1081.	Gln -> Lys
1349766	G	T	100,0	69	Gene: fadD6, CDS: fadD6
1356135	C	T	99,2	122	Gene: glgC, CDS: glgC
1357977	C	T	100,0	27	Gene: Gene, CDS: hypothetical protein	Glu -> Lys
1374065	T	C	100,0	42	Gene: Gene, CDS: hypothetical protein	Ser -> Gly
1375724	A	C	100,0	64	Gene: Gene, CDS: hypothetical protein	Cys -> Gly
1382628	T	C	99,0	99	Gene: corA, CDS: corA	Lys -> Glu
1391868	G	A	100,0	104	Gene: kgd, CDS: kgd
1393626	A	G	100,0	60	Gene: Gene, CDS: hypothetical protein
1396922	T	C	100,0	57	Gene: Gene, CDS: hypothetical protein, Misc. feature: PS00017 ATP/GTP-binding site motif A (P-loop)
1411210	T	G	96,1	77	Gene: amiB2, CDS: amiB2
1413148	C	T	100,0	68
1416410	A	C	100,0	105	Gene: embR, CDS: embR	Leu -> Arg
1420345	G	C	100,0	69
1421112	C	A	100,0	87	Gene: Gene, CDS: drugs-transport transmembrane ATP-binding protein ABC transporter	Glu -> Asp
1430158	G	A	100,0	81	Gene: Gene, CDS: dehydrogenase FAD flavoprotein GMC oxidoreductase	Ala -> Thr
1433114	G	A	100,0	107	Gene: oppA, CDS: oppA
1440469	C	G	99,1	111	Gene: cysN, CDS: cysN
1445781	A	G	100,0	60	Gene: Gene, CDS: hypothetical protein
1445922	A	G	100,0	81
1457144	C	T	100,0	79	Gene: hemK, CDS: hemK	Arg -> Cys
1465155	C	T	100,0	109	Gene: atpG, CDS: atpG	Ala -> Val
1468208	A	C	100,0	57	Gene: Gene, CDS: transposase, Repeat region: IS1557-2,_len:_1509 bp. Insertion sequence IS1557.	Leu -> Arg
1475373	G	A	99,1	116	rRNA: rrl,_len:_3138 nt. 23S rRNA gene (approximate coordinates)., Gene: rrl
1477095	C	A	100,0	67
1482627	T	C	100,0	110	Gene: Gene, CDS: adenylate cyclase	Thr -> Ala
1483652	A	G	100,0	91	Gene: Gene, CDS: adenylate cyclase	Leu -> Pro
1484708	A	C	100,0	100	Gene: Gene, CDS: hypothetical protein	Ser -> Arg
1499274	C	G	100,0	50	Gene: Gene, CDS: nicotinate phosphoribosyltransferase	Gly -> Ala
1501468	G	C	100,0	51	Gene: Gene, CDS: transcriptional regulatory protein
1502795	T	C	100,0	97	Gene: Gene, CDS: hypothetical protein	Met -> Thr
1514732	C	G	100,0	88	Gene: Gene, CDS: drugs-transport transmembrane ATP-binding protein ABC transporter
1515922	C	G	100,0	50	Gene: Gene, CDS: drugs-transport transmembrane ATP-binding protein ABC transporter
1526819	C	A	100,0	94	Gene: Gene, CDS: transcriptional regulatory protein
1536251	G	T	100,0	53	Gene: Gene, CDS: hypothetical protein	Ala -> Glu
1537771	G	C	100,0	81
1544349	T	G	100,0	102	Gene: Gene, CDS: hypothetical protein	Trp -> Gly
1547125	T	C	100,0	103	Gene: Gene, CDS: hypothetical protein	Thr -> Ala
1551435	A	C	100,0	59	Gene: Gene, CDS: hypothetical protein	Cys -> Trp
1552547	G	A	100,0	35	Gene: Gene, CDS: hypothetical protein	Arg -> Trp
1570566	C	A	100,0	102	Gene: cyp132, CDS: cyp132	Arg -> Leu
1586360	C	T	100,0	80	Gene: Gene, CDS: aminoglycosides/tetracycline-transport integral membrane protein
1588899	G	T	99,0	103	Gene: ribC, CDS: ribC
1589984	T	G	100,0	62	Gene: Gene, CDS: hypothetical protein	Cys -> Gly
1597405	G	A	100,0	44	Gene: Gene, CDS: hypothetical protein
1609840	A	G	100,0	46	Gene: Gene, CDS: hypothetical protein
1613035	T	C	100,0	61
1620135	A	G	100,0	56	Gene: bisC, CDS: bisC
1630148	A	C	100,0	101	Gene: tkt, CDS: tkt	Tyr -> Asp
1639594	C	A	100,0	66	Gene: Gene, CDS: transcriptional activator protein	Pro -> Gln
1650072	A	G	100,0	62	Gene: Gene, CDS: hypothetical protein	Asn -> Asp
1662230	C	A	100,0	51	Gene: Gene, CDS: macrolide ABC transporter ATP-binding protein	Asp -> Glu
1673425	C	T	100,0	70
1674782	T	C	100,0	68	Gene: inhA, CDS: inhA	Ile -> Thr
1676290	C	A	100,0	65	Gene: Gene, CDS: hypothetical protein	Lys -> Asn
1689349	C	T	100,0	59	Gene: Gene, CDS: methyltransferase	Arg -> His
1692141	A	C	99,1	107	Gene: Gene, CDS: hypothetical protein
1693561	A	G	100,0	138	Gene: Gene, CDS: hypothetical protein	Tyr -> Cys
1696464	C	G	99,1	108
1698911	G	A	100,0	111	Gene: Gene, CDS: hypothetical protein
1706034	A	G	100,0	96	Gene: Gene, CDS: hypothetical protein	Cys -> Arg
1706119	T	C	100,0	102	Gene: Gene, CDS: hypothetical protein
1706262	T	C	100,0	105	Gene: Gene, CDS: hypothetical protein	Lys -> Glu
1707474	T	C	100,0	58	Gene: Gene, CDS: hypothetical protein	Glu -> Gly
1726541	G	A	100,0	38	Gene: pks5, CDS: pks5
1728837	A	G	100,0	94
1736577	A	G	98,7	75	Gene: ileS, CDS: ileS	Glu -> Gly
1736992	G	C	100,0	123	Gene: ileS, CDS: ileS
1739569	C	A	100,0	74	Gene: ileS, CDS: ileS
1751042	C	T	100,0	101	Gene: dnaE, CDS: dnaE	Pro -> Ser
1752561	T	C	100,0	57	Gene: PPE21, CDS: PPE21	Asp -> Gly
1757105	A	C	100,0	85	Gene: plsB1, CDS: plsB1	Gln -> Pro
1759252	G	T	100,0	112	Gene: frdA, CDS: frdA
1760292	A	G	100,0	87	Gene: frdC, CDS: frdC	Met -> Val
1763819	A	G	100,0	34	Gene: ilvA, CDS: ilvA	Glu -> Gly
1763855	A	G	100,0	66	Gene: ilvA, CDS: ilvA	Asp -> Gly
1778430	T	C	100,0	20	Gene: bioD, CDS: bioD	Met -> Thr
1779370	G	C	100,0	53	Gene: Gene, CDS: phiRV1 phage protein
1781577	G	A	100,0	50	Gene: Gene, CDS: phiRV1 phage protein	Thr -> Ile
1788613	C	T	100,0	47	Gene: Gene, CDS: REP13E12 repeat-containing protein, Repeat region: REP-5,_len:_1298 bp. REP336,_member of REP13E12 family.; REP-5	Gly -> Asp
1789446	C	T	100,0	8	Gene: Gene, CDS: REP13E12 repeat-containing protein, Repeat region: REP-5,_len:_1298 bp. REP336,_member of REP13E12 family.; REP-5	Val -> Ile
1789516	A	G	100,0	21	Gene: Gene, CDS: REP13E12 repeat-containing protein, Repeat region: REP-5,_len:_1298 bp. REP336,_member of REP13E12 family.; REP-5
1789564	C	T	100,0	30	Gene: Gene, CDS: REP13E12 repeat-containing protein, Repeat region: REP-5,_len:_1298 bp. REP336,_member of REP13E12 family.; REP-5	Arg -> Leu
1789565	C	A	100,0	30	Gene: Gene, CDS: REP13E12 repeat-containing protein, Repeat region: REP-5,_len:_1298 bp. REP336,_member of REP13E12 family.; REP-5	Arg -> Leu
1789650	C	T	100,0	56	Gene: Gene, CDS: REP13E12 repeat-containing protein, Repeat region: REP-5,_len:_1298 bp. REP336,_member of REP13E12 family.; REP-5	Ala -> Thr
1789654	A	G	100,0	57	Gene: Gene, CDS: REP13E12 repeat-containing protein, Repeat region: REP-5,_len:_1298 bp. REP336,_member of REP13E12 family.; REP-5
1789671	C	T	100,0	59	Gene: Gene, CDS: REP13E12 repeat-containing protein, Repeat region: REP-5,_len:_1298 bp. REP336,_member of REP13E12 family.; REP-5	Ala -> Thr
1789675	A	C	100,0	62	Gene: Gene, CDS: REP13E12 repeat-containing protein, Repeat region: REP-5,_len:_1298 bp. REP336,_member of REP13E12 family.; REP-5
1789678	C	G	100,0	66	Gene: Gene, CDS: REP13E12 repeat-containing protein, Repeat region: REP-5,_len:_1298 bp. REP336,_member of REP13E12 family.; REP-5
1789766	T	G	100,0	87	Gene: Gene, CDS: REP13E12 repeat-containing protein, Repeat region: REP-5,_len:_1298 bp. REP336,_member of REP13E12 family.; REP-5	Asp -> Ala
1798355	G	A	97,3	75	Gene: Gene, CDS: hypothetical protein	Gly -> Asp
1803265	G	A	100,0	85	Gene: hisH, CDS: hisH	Ser -> Asn
1804409	C	A	100,0	82	Gene: impA, CDS: impA	Pro -> Gln
1817976	A	T	100,0	87	Gene: tesB1, CDS: tesB1	His -> Leu
1831243	C	T	100,0	15	Gene: polA, CDS: polA, unique BTB05-559
1832350	G	A	100,0	101	Gene: polA, CDS: polA
1836286	G	C	100,0	38
1843483	C	G	100,0	63	Gene: Gene, CDS: hypothetical protein
1847919	C	G	100,0	64	Gene: Gene, CDS: hypothetical protein
1854300	T	C	100,0	42	Gene: tsnR, CDS: tsnR	Leu -> Pro
1856777	G	C	100,0	76	Gene: Gene, CDS: hypothetical protein	Ala -> Pro
1864698	C	T	100,0	16	Gene: PE_PGRS30, CDS: PE_PGRS30	Ala -> Thr
1885772	G	A	100,0	85	Gene: pks8, CDS: pks8	Ala -> Thr
1901493	T	C	100,0	95	Gene: Gene, CDS: hypothetical protein
1906445	C	T	100,0	86	Gene: Gene, CDS: coiled-coil structural protein	Arg -> Trp
1907296	G	C	100,0	130	Gene: Gene, CDS: coiled-coil structural protein
1917972	A	G	97,4	39	Gene: tlyA, CDS: tlyA
1928798	G	A	100,0	112
1931179	C	A	100,0	61	Gene: cycA, CDS: cycA	Arg -> Leu
1932952	T	G	100,0	13	Gene: PPE23, CDS: PPE23
1933988	G	A	100,0	41
1944402	T	C	100,0	47	Gene: Gene, CDS: hypothetical protein	Val -> Ala
1950767	T	C	99,0	101	Gene: Gene, CDS: hypothetical protein
1960284	C	A	100,0	89	Gene: Gene, CDS: transmembrane protein	Gln -> His
1967237	C	A	100,0	98	Gene: Gene, CDS: sulphate-transport transmembrane protein ABC transporter	Arg -> Leu
1978166	G	T	100,0	93	Gene: fadD1, CDS: fadD1	Gln -> Lys
1983057	T	G	100	4	Repeat unit: 78 bp imperfect direct repeat 4, CGGCGCCTTCAGCCTGCCCGGGTTGACGTTGCCGTCGTTGAACATCCCGGCCGCCAC CACACCAGCCAACATCACCGT, Gene: PPE24, CDS: PPE24
1983195	A	G	100,0	13	Repeat unit: 78 bp imperfect direct repeat 3, GGGTGCCTTCAGCCTGCCCGGGTTGACGTTGCCGTCGTTGAACATCCCGGCCGCCAC CACACCAGCCAACATCACCGT, Gene: PPE24, CDS: PPE24
1983198	C	G	100,0	12	Repeat unit: 78 bp imperfect direct repeat 3, GGGTGCCTTCAGCCTGCCCGGGTTGACGTTGCCGTCGTTGAACATCCCGGCCGCCAC CACACCAGCCAACATCACCGT, Gene: PPE24, CDS: PPE24
1985396	C	T	100,0	108	Gene: Gene, CDS: hypothetical protein
1987394	C	T	100,0	98	Gene: plcD 3'
1989042	A	T	98,9	90	Repeat unit: 28 bp inverted repeat at the right end of IS6110, TGAACCGCCCCGGCATGTCCGGAGACTC, Gene: cut1, CDS: cut1	Met -> Ser
1989043	T	C	100,0	91	Repeat unit: 28 bp inverted repeat at the right end of IS6110, TGAACCGCCCCGGCATGTCCGGAGACTC, Gene: cut1, CDS: cut1	Met -> Ser
1989044	G	A	100,0	89	Repeat unit: 28 bp inverted repeat at the right end of IS6110, TGAACCGCCCCGGCATGTCCGGAGACTC, Gene: cut1, CDS: cut1	Met -> Ser
1992974	T	C	100,0	75
1993808	A	T	100,0	57	Gene: Gene, CDS: hypothetical protein	Glu -> Val
1994939	G	A	98,7	79	Gene: Gene, CDS: hypothetical protein	Thr -> Ile
2017898	G	C	100,0	97	Gene: Gene, CDS: hypothetical protein
2022868	T	C	100,0	37	Gene: Gene, CDS: hypothetical protein
2033748	G	C	100,0	81	Gene: Gene, Gene: mycP5, CDS: hypothetical protein, CDS: mycP5	Gly -> Ala
2045310	A	G	100,0	28	Gene: PE_PGRS32, CDS: PE_PGRS32, Misc. feature: PS00583 pfkB family of carbohydrate kinases signature 1
2046073	A	G	100,0	15	Gene: PE_PGRS32, CDS: PE_PGRS32	Val -> Ala
2049065	T	C	100,0	46	Gene: PPE31, CDS: PPE31	Phe -> Ser
2049097	G	C	100,0	46	Gene: PPE31, CDS: PPE31	Val -> Leu
2052035	G	T	100,0	71	Gene: PPE33, CDS: PPE33	Val -> Leu
2055271	A	G	100,0	59	Gene: Gene, CDS: dehydrogenase	Leu -> Pro, L30P
2058447	G	A	100,0	88	Gene: Gene, CDS: transcriptional regulatory protein
2074806	A	G	100,0	79
2096186	A	G	100,0	42	Gene: Gene, CDS: transcriptional regulatory protein
2116903	C	T	100,0	83	Gene: Gene, CDS: acetyl-CoA acetyltransferase
2128870	A	G	100,0	92	Gene: glnA3, CDS: glnA3
2129419	G	T	100,0	108	Gene: Gene, CDS: hypothetical protein	Glu -> Stp
2135870	T	C	100,0	64
2143328	G	C	100,0	50	Gene: Gene, CDS: dehydrogenase	Val -> Leu
2147022	A	C	100,0	82	Gene: lipJ, CDS: lipJ	Ile -> Met
2151658	T	C	100,0	77	Gene: aao, CDS: aao	Ile -> Met
2163412	A	G	100,0	86	Repeat unit: 69 bp imperfect direct repeat 2, TTAATCCGTTTGGGTTGAATGTTCCGTTGAGCGGGGGCACGAGCCCGGTTACGATCCCTGGTTTCGCGA, Gene: PPE34-3´
2163415	C	A	100,0	83	Repeat unit: 69 bp imperfect direct repeat 2, TTAATCCGTTTGGGTTGAATGTTCCGTTGAGCGGGGGCACGAGCCCGGTTACGATCCCTGGTTTCGCGA, Gene: PPE34-3´
2163417	G	C	100,0	78	Repeat unit: 69 bp imperfect direct repeat 2, TTAATCCGTTTGGGTTGAATGTTCCGTTGAGCGGGGGCACGAGCCCGGTTACGATCCCTGGTTTCGCGA, Gene: PPE34, CDS: PPE34	Pro -> Ala
2163419	C	T	100,0	78	Repeat unit: 69 bp imperfect direct repeat 2, TTAATCCGTTTGGGTTGAATGTTCCGTTGAGCGGGGGCACGAGCCCGGTTACGATCCCTGGTTTCGCGA, Gene: PPE34-3´	Ser -> Asn
2163421	C	G	100,0	77	Repeat unit: 69 bp imperfect direct repeat 2, TTAATCCGTTTGGGTTGAATGTTCCGTTGAGCGGGGGCACGAGCCCGGTTACGATCCCTGGTTTCGCGA, Gene: PPE34-3´
2165286	A	C	100,0	72	Gene: PPE34
2165503	T	A	96,1	51	Gene: PPE34, Misc. feature: PS00879 Orn/DAP/Arg decarboxylases family 2 signature 2
2165928	G	T	100,0	82	Gene: PPE34
2184781	G	T	100,0	50	Gene: fadE18, CDS: fadE18
2196879	T	A	98,8	161	Gene: Gene, CDS: hypothetical protein, Repeat region: REP-7,_len:_1362 bp. REP09F9,_member of the REP13E12 family.; REP-7
2196882	A	G	98,7	159	Gene: Gene, CDS: hypothetical protein, Repeat region: REP-7,_len:_1362 bp. REP09F9,_member of the REP13E12 family.; REP-7
2202746	C	T	100,0	111	Gene: Gene, CDS: hypothetical protein	Pro -> Ser
2210055	G	A	99,0	105	Gene: mce3A, CDS: mce3A
2211826	A	G	100,0	59	Gene: mce3C, CDS: mce3C
2216443	C	A	100,0	80	Gene: mce3F, Gene: mce3F, Gene: mce3F, Gene: mce3F, CDS: mce3F, CDS: mce3F, CDS: mce3F, CDS: mce3F	Ala -> Glu
2220512	T	G	100,0	111	Gene: Gene, Gene: Gene, Gene: Gene, CDS: hypothetical protein, CDS: hypothetical protein, CDS: hypothetical protein
2223293	T	C	100,0	87
2228064	A	G	100,0	85	Gene: cfp21, CDS: cfp21
2228967	A	G	100,0	90
2229233	T	G	100,0	56	Gene: Gene, CDS: chromosome replication initiation inhibitor protein	Thr -> Pro
2260525	C	T	100,0	43	Repeat region: IS1607,_len:_1228 bp. Vestigial Insertion sequence element,_IS1607.
2264782	C	A	100,0	102	Gene: Gene, CDS: transcriptional regulatory protein	Ala -> Glu
2265059	T	G	99,0	97
2268657	T	C	100,0	146	CDS: Hypothetical protein	Lys -> Glu
2269780	T	C	100,0	47	CDS: Helicase	Val -> Ala
2270102	A	G	100,0	89	CDS: Helicase
2273627	C	T	100,0	55	Gene: Gene, CDS: histidine kinase response regulator
2285251	C	A	100,0	119	Gene: Gene, CDS: sugar-transport integral membrane protein ABC transporter	Val -> Phe
2287121	A	G	100,0	92	Gene: Gene, CDS: sugar-binding lipoprotein
2294876	G	A	100,0	104	Gene: pks12, CDS: pks12, Misc. feature: PS00012 Phosphopantetheine attachment site
2294894	G	C	100,0	107	Gene: pks12, CDS: pks12, Misc. feature: PS00012 Phosphopantetheine attachment site
2294896	G	A	100,0	102	Gene: pks12, CDS: pks12, Misc. feature: PS00012 Phosphopantetheine attachment site
2294903	G	A	100,0	87	Gene: pks12, CDS: pks12, Misc. feature: PS00012 Phosphopantetheine attachment site
2296042	G	C	100,0	56	Gene: pks12, CDS: pks12	Pro -> Ala
2300237	A	G	100,0	73	Gene: pks12, CDS: pks12
2300546	A	T	100,0	50	Gene: pks12, CDS: pks12	His -> Gln
2300552	T	G	100,0	39	Gene: pks12, CDS: pks12
2300555	A	G	100,0	40	Gene: pks12, CDS: pks12
2310543	G	A	100,0	37	Gene: ppm1, CDS: ppm1
2316522	C	G	98,1	53	Gene: Gene, Gene: Gene, CDS: hypothetical protein, CDS: integral membrane protein	Pro -> Arg, Ala
2329533	A	G	100,0	26	Gene: cobL, CDS: cobL	Leu -> Pro
2334007	A	G	100,0	103	Gene: Gene, CDS: transmembrane protein
2335494	A	G	100,0	51	Gene: Gene, CDS: hypothetical protein	Tyr -> Cys
2340621	C	G	100,0	78	Gene: Gene, CDS: hypothetical protein	Pro -> Arg
2341636	C	G	100,0	21	Gene: Gene, CDS: hypothetical protein	Leu -> Val
2345037	C	A	100,0	46	Gene: pknJ, CDS: pknJ
2346672	T	C	100,0	64	Gene: pepE, CDS: pepE	Asp -> Gly
2350155	C	T	100,0	47	Gene: helY, CDS: helY	Ala -> Thr
2355511	G	A	100,0	95	Gene: Gene, CDS: hypothetical protein
2358104	G	C	100,0	25	Gene: PE_PGRS36, Misc. feature: Rv2098c,_(MTCY49.38c),_len:_434 aa. Member of the Mycobacterium tuberculosis PE family,_PGRS subfamily of gly-rich proteins (see citation below). Frameshifted near N-terminus (see Rv2099c|PE21).
2361604	C	G	100,0	33	Gene: helZ, CDS: helZ
2362041	C	A	100,0	47	Gene: helZ, CDS: helZ	Pro -> Gln
2369971	A	G	100,0	92	Gene: prcB, CDS: prcB	Tyr -> His
2374245	C	T	98,7	75	Gene: Gene, CDS: hypothetical protein	Gln -> Stp
2381610	T	C	100,0	71	Gene: PPE37, CDS: PPE37
2386389	G	A	100,0	66	Gene: Gene, CDS: hypothetical protein	Gly -> Ser
2389132	A	G	100,0	118	Gene: ansP1, CDS: ansP1	Met -> Val
2400467	G	A	100,0	94	Gene: Gene, CDS: hypothetical protein	Thr -> Ile
2415656	G	C	100,0	6	Gene: murD, CDS: murD	Arg -> Gly
2424925	A	G	100,0	55
2439204	A	G	100,0	68	Repeat region: IS1558-1,_len:_804 bp. Insertion sequence IS1558, nearly identical to complement of region 24105 24908 in EM_BA:MTCY428 Z81451 Mycobacterium tuberculosis cosmid Y428.
2439401	A	G	94,1	17	Gene: Gene, CDS: transposase, Repeat region: IS1558-1,_len:_804 bp. Insertion sequence IS1558, nearly identical to complement of region 24105 24908 in EM_BA:MTCY428 Z81451 Mycobacterium tuberculosis cosmid Y428.	Tyr -> His
2439458	C	T	100,0	10	Gene: Gene, CDS: transposase, Repeat region: IS1558-1,_len:_804 bp. Insertion sequence IS1558, nearly identical to complement of region 24105 24908 in EM_BA:MTCY428 Z81451 Mycobacterium tuberculosis cosmid Y428.	Ala -> Thr
2439460	A	G	100,0	9	Gene: Gene, CDS: transposase, Repeat region: IS1558-1,_len:_804 bp. Insertion sequence IS1558, nearly identical to complement of region 24105 24908 in EM_BA:MTCY428 Z81451 Mycobacterium tuberculosis cosmid Y428.	Ile -> Thr
2440953	G	T	100,0	111	Gene: aroG, CDS: aroG
2447282	T	G	100,0	97	Gene: TB16.3, CDS: TB16.3	Glu -> Asp
2453645	A	C	100,0	64
2465997	T	G	100,0	90	Gene: asnB, CDS: asnB	Ile -> Ser
2469418	A	C	100,0	81	Gene: Gene, CDS: hypothetical protein	Leu -> Arg
2494263	G	A	100,0	43	Gene: Gene, CDS: exported protease
2499726	G	A	100,0	38	Gene: Gene, CDS: hypothetical protein	Asp -> Asn
2509140	G	C	100,0	14	Gene: cobD, CDS: cobD	Ser -> Cys
2509722	A	G	100,0	73	Gene: Gene, CDS: hypothetical protein
2519264	G	A	100,0	73	Gene: kasA, CDS: kasA	Val -> Ile
2521342	T	C	100,0	84	Gene: accD6, CDS: accD6
2522584	G	A	100,0	56	Gene: Gene, CDS: hypothetical protein	Met -> Ile
2526162	C	A	98,6	69	Gene: Gene, CDS: flavoprotein	Arg -> Ser
2529680	A	G	100,0	55	Gene: Gene, CDS: hypothetical protein
2531742	A	G	100,0	94	Gene: Gene, CDS: transcriptional regulator
2543895	A	C	100,0	52	Gene: cyp128, CDS: cyp128	Tyr -> Asp
2551572	A	C	100,0	88	Gene: Gene, CDS: dehydrogenase	Thr -> Pro
2562752	G	A	100,0	96	Gene: lppO, CDS: lppO	Val -> Ile
2586127	A	G	100,0	95	Gene: Gene, CDS: hypothetical protein
2598400	A	G	100,0	55	Gene: Gene, CDS: transmembrane ATP-binding protein ABC transorter, Misc. feature: PS00017 ATP/GTP-binding site motif A
2612632	C	A	100,0	111	Gene: Gene, CDS: hypothetical protein	Gly -> Val
2639364	C	A	100,0	14	Gene: PPE40, CDS: PPE40	Gly -> Cys
2642080	T	G	100,0	72
2642189	C	T	100,0	87	Gene: Gene, CDS: hypothetical protein
2656225	A	G	100,0	85	Gene: mbtH, CDS: mbtH	Val -> Ala
2660319	C	G	100,0	52	Gene: mbtF, CDS: mbtF	Glu -> Asp
2677165	C	T	100,0	87	Gene: mbtA, CDS: mbtA
2680658	T	G	100,0	90
2695378	C	G	100,0	120	Gene: cysW, CDS: cysW	Gly -> Ala
2713795	C	T	100,0	74
2725390	C	T	100,0	41	Gene: proA, CDS: proA	Ala -> Thr
2734074	T	C	100,0	25	Gene: rbsK, CDS: rbsK	Val -> Ala
2752158	A	G	100,0	56	Gene: rpfE, CDS: rpfE	Leu -> Pro
2752698	C	A	99,1	110
2760152	A	G	100,0	51	Gene: mmuM, CDS: mmuM	Tyr -> Cys
2762962	T	C	98,9	88	Repeat unit: 300 bp direct repeat copy 1, Gene: clpP2, CDS: clpP2	Ile -> Val
2779136	T	C	100,0	55	Gene: gdh, CDS: gdh	Ser -> Gly
2786952	A	G	100,0	67	Gene: plsB2, CDS: plsB2	Cys -> Arg
2794793	G	A	100,0	51	Gene: echA14, CDS: echA14	Met -> Ile
2795160	C	T	100,0	26
2807237	G	A	100,0	101	Gene: Gene, CDS: hypothetical protein
2816034	G	A	100,0	72	Gene: accA1, CDS: accA1	Pro -> Ser
2816296	A	C	100,0	49	Gene: accA1, CDS: accA1	Asp -> Glu
2818837	A	G	100,0	102	Gene: scoB, CDS: scoB
2821342	C	T	100,0	84	Gene: fadD35, CDS: fadD35
2827984	G	T	100,0	81
2828019	T	C	100,0	80
2828822	G	T	100,0	12	Gene: Gene, CDS: IS1081 transposase, Repeat region: IS1081-3,_len:_1450 bp. Insertion sequence IS1081.	Gln -> Lys
2829779	T	C	96,1	51	Gene: Gene, CDS: IS1081 transposase, Repeat region: IS1081-3,_len:_1450 bp. Insertion sequence IS1081.	Thr -> Ala
2829919	G	A	97,7	86	Repeat region: IS1081-3,_len:_1450 bp. Insertion sequence IS1081.
2830525	C	A	100,0	99	Gene: Gene, CDS: hypothetical protein	Thr -> Lys
2836257	G	A	100,0	23	Gene: PE26, CDS: PE26	Gly -> Asp
2851303	G	C	100,0	32	Gene: Gene, CDS: hypothetical protein	Glu -> Asp
2855259	A	G	100,0	91	Gene: Gene, CDS: amino acid decarboxylase
2865760	A	G	100,0	82	Gene: Gene, CDS: hypothetical protein	Thr -> Ala
2865799	A	C	100,0	78	Gene: Gene, CDS: hypothetical protein	Ser -> Arg
2865882	T	C	100,0	111	Gene: Gene, CDS: hypothetical protein
2888201	T	C	100,0	35	Gene: Gene, CDS: hypothetical protein	Leu -> Pro
2889633	T	C	100,0	50	Gene: Gene, CDS: hypothetical protein
2891267	C	T	98,7	79	Gene: Gene, CDS: hypothetical protein
2891728	A	G	100,0	72	Gene: Gene, CDS: hypothetical protein	Gln -> Arg
2894208	G	A	100,0	42	Gene: Gene, CDS: hypothetical protein
2897375	T	G	100,0	77	Gene: aspS, CDS: aspS
2899538	A	C	100,0	90	Gene: Gene, CDS: hypothetical protein	Asp -> Ala
2902562	C	G	100,0	14	Gene: Gene
2910461	G	T	100,0	37	Gene: apt, CDS: apt	Ala -> Glu
2911293	C	G	100,0	54	Gene: Gene, CDS: lipoprotein	Cys -> Ser
2912294	T	G	100,0	83	Gene: Gene, CDS: lipoprotein
2916462	G	C	100,0	72	Gene: gabT, CDS: gabT	Gly -> Arg
2923391	T	C	100,0	24	Gene: ruvB, CDS: ruvB
2927939	T	C	98,8	82
2939341	G	A	100,0	85	Gene: Gene, CDS: lipid A biosynthesis lauroyl acyltransferase
2939373	G	C	100,0	85	Gene: Gene, CDS: lipid A biosynthesis lauroyl acyltransferase	Ser -> Cys
2939657	T	C	100,0	49	Gene: Gene, CDS: lipid A biosynthesis lauroyl acyltransferase	Ile -> Met
2944833	G	C	100,0	3	Gene: PE_PGRS45, CDS: PE_PGRS45
2944857	T	G	100,0	5	Gene: PE_PGRS45, CDS: PE_PGRS45	Gln -> His
2965900	C	T	100,0	56
2974933	A	G	100,0	17	Gene: Gene, CDS: phiRv2 prophage protein	Ile -> Thr
2978643	A	G	100,0	30	Gene: Gene, CDS: phiRv2 prophage protein	Tyr -> His
2979003	T	C	100,0	18	Gene: Gene, CDS: phiRv2 prophage protein	Glu -> Gly
2982955	C	T	100,0	53	Gene: Gene, CDS: hypothetical protein, Repeat region: IS1081'-4,_len:_909 bp. Defective Insertion sequence IS1081 element; truncated at 3'-end.	Pro -> Leu
2983613	G	A	100,0	3	Gene: Gene, CDS: truncated IS1081 transposase, Repeat region: IS1081'-4,_len:_909 bp. Defective Insertion sequence IS1081 element; truncated at 3'-end.
2984740	A	G	100,0	19	Gene: Gene, CDS: hypothetical protein	His -> Arg
2996876	A	C	100,0	42	Gene: Gene, CDS: hypothetical protein
3005185	G	T	100,0	84	Gene: Gene, CDS: antibiotic ABC transporter ATP-binding protein	Pro -> Thr
3009692	A	G	100,0	96	Gene: ceoB, CDS: ceoB	Thr -> Ala
3015966	G	A	100,0	60	Gene: suhB, CDS: suhB	Ala -> Val
3017465	T	C	100,0	88	Gene: ppgK, CDS: ppgK	Ile -> Thr
3020515	G	C	100,0	103
3041871	G	T	94,1	85	Gene: Gene, CDS: hypothetical protein	Ala -> Glu
3054081	A	G	97,7	44	Gene: PE_PGRS47, CDS: PE_PGRS47
3054321	A	G	100,0	20	Gene: PE_PGRS47, CDS: PE_PGRS47
3065920	G	A	99,1	106	Gene: Gene, CDS: hypothetical protein	Pro -> Leu
3069778	G	T	100,0	115	Gene: hsdM, CDS: hsdM	Phe -> Leu
3080795	A	G	100,0	69	Gene: Gene, CDS: hypothetical protein	Leu -> Pro
3103682	T	C	100,0	63	Gene: Gene, CDS: hypothetical protein	Met -> Val
3112675	G	A	100,0	34	Gene: Gene, CDS: hypothetical protein
3118000	A	G	100,0	45	Gene: Gene, CDS: transposase, Repeat region: IS1604,_len:_1409 bp. Insertion sequence IS1604.	Arg -> Gly
3123873	A	C	100,0	131	Gene: Gene, CDS: hypothetical protein	Tyr -> Asp
3127008	G	T	100,0	124	Gene: Gene, CDS: hypothetical protein
3133536	T	C	100,0	82	Gene: Gene, CDS: hypothetical protein	Lys -> Glu
3137058	G	A	100,0	83	Gene: Gene, CDS: hypothetical protein	Ala -> Val
3143100	A	G	100,0	23	Gene: dinF, CDS: dinF	Cys -> Arg
3162541	G	A	100,0	49	Gene: PE_PGRS48, CDS: PE_PGRS48	Ala -> Thr
3162805	C	G	100,0	7	Gene: PE_PGRS48, CDS: PE_PGRS48	Arg -> Gly
3170460	C	T	100,0	37	Gene: aldC, CDS: aldC
3175335	C	T	100,0	72	Gene: Gene, CDS: hypothetical protein	Thr -> Met
3177884	C	A	100,0	71	Gene: Gene, CDS: hypothetical protein
3186860	T	G	100,0	80	Gene: dipZ, CDS: dipZ	Tyr -> Asp
3226181	A	C	100,0	94	Gene: ffh, CDS: ffh
3228143	G	T	100,0	88	Gene: Gene, CDS: hypothetical protein	Arg -> Leu
3230083	C	T	100,0	84	Gene: glnD, CDS: glnD	Asp -> Asn
3247316	C	G	100,0	48	Gene: ppsA, CDS: ppsA	Asp -> Glu
3247851	G	A	100,0	102	Gene: ppsA, CDS: ppsA	Ala -> Thr
3247853	C	T	100,0	102	Gene: ppsA, CDS: ppsA
3247856	G	C	100,0	102	Gene: ppsA, CDS: ppsA
3247865	G	T	100,0	93	Gene: ppsA, CDS: ppsA
3247866	C	A	100,0	93	Gene: ppsA, CDS: ppsA	Gln -> Arg
3247867	A	G	100,0	92	Gene: ppsA, CDS: ppsA	Gln -> Arg
3247868	A	G	100,0	92	Gene: ppsA, CDS: ppsA	Gln -> Arg
3247869	A	G	100,0	92	Gene: ppsA, CDS: ppsA	Asn -> Asp
3247874	G	A	100,0	103	Gene: ppsA, CDS: ppsA
3247877	T	C	100,0	100	Gene: ppsA, CDS: ppsA
3247883	T	C	100,0	102	Gene: ppsA, CDS: ppsA
3248074	G	A	100,0	121	Gene: ppsA, CDS: ppsA	Arg -> His
3248075	C	T	100,0	118	Gene: ppsA, CDS: ppsA
3256494	A	G	100,0	71	Gene: ppsC, CDS: ppsC
3269581	A	G	100,0	84	Gene: ppsE, CDS: ppsE
3270784	A	G	100,0	82	Gene: ppsE, CDS: ppsE
3296843	A	G	100,0	71	Gene: pks15, CDS: pks15	Val -> Ala
3300196	G	A	100,0	118	Gene: Gene, CDS: hypothetical protein
3304753	G	T	100,0	115	Gene: Gene, CDS: methyltransferase (methylase)	Ala -> Ser
3308606	G	A	100,0	90	Gene: Gene
3317702	C	T	100,0	89
3322475	G	A	100,0	68	Gene: pca, Gene: pca, CDS: pca, CDS: pca	Ala -> Val, Val
3332626	C	T	100,0	69	Gene: ung, CDS: ung
3336587	T	A	85,7	7
3336825	T	C	100,0	34	Gene: ddl, Gene: ddl, CDS: ddl, CDS: ddl	Thr -> Ala, Ala
3338603	G	C	100,0	78	Gene: gpsA, Gene: gpsA, CDS: gpsA, CDS: gpsA	Pro -> Ala, Ala
3358235	A	T	100,0	78	Gene: lppY, CDS: lppY	Met -> Leu
3363338	A	G	100,0	68
3367765	G	A	100,0	85	Gene: gatB, CDS: gatB
3371719	G	A	100,0	51	Gene: gatC, CDS: gatC
3381641	G	T	100,0	9	Gene: Gene, CDS: transposase, Repeat region: IS1081-5,_len:_1324 bp. Insertion sequence IS1081.	Gln -> Lys
3382598	C	T	100,0	40	Gene: Gene, CDS: transposase, Repeat region: IS1081-5,_len:_1324 bp. Insertion sequence IS1081.	Ala -> Thr
3382738	G	A	98,6	74
3402816	C	T	100,0	67	Gene: serB2, CDS: serB2	Gly -> Glu
3423426	G	A	100,0	71	Gene: fadE22, CDS: fadE22
3425854	C	T	97,0	33	Gene: ligB, CDS: ligB	Pro -> Ser
3428917	C	A	100,0	80	Gene: cstA, CDS: cstA	Arg -> Ser
3440464	T	G	100,0	54	Gene: Gene, CDS: hydrolase
3440468	G	C	100,0	57	Gene: Gene, CDS: hydrolase	Gly -> Arg
3456666	A	G	100,0	93	Gene: fadD13, CDS: fadD13
3457629	T	G	100,0	27
3462135	G	C	100,0	6	Gene: Gene, CDS: oxidoreductase	Cys -> Trp
3466426	G	A	100,0	87	Gene: PE_PGRS63, CDS: PE_PGRS63
3477917	C	T	100,0	149	Gene: moaA1, CDS: moaA1	Pro -> Leu
3480132	A	C	100,0	107	Gene: Gene, CDS: phosphatase	Asp -> Ala
3480435	A	G	100,0	138	Gene: Gene, CDS: phosphatase	His -> Arg
3481475	G	A	100,0	57	Gene: Gene, CDS: transposase, Repeat region: IS1081-6,_len:_1324 bp. Insertion sequence IS1081.	Ala -> Thr
3482432	C	A	100,0	13	Gene: Gene, CDS: transposase, Repeat region: IS1081-6,_len:_1324 bp. Insertion sequence IS1081.	Gln -> Lys
3486977	A	G	100,0	90	Gene: cyp141, CDS: cyp141	Lys -> Glu
3490749	C	T	98,9	88	Gene: PPE49, CDS: PPE49
3503895	C	T	100,0	75	Gene: Gene, CDS: monophosphatase	Pro -> Leu
3515582	C	T	100,0	68	Gene: nuoF, CDS: nuoF
3518167	A	G	100,0	13	Gene: nuoG, CDS: nuoG	Ile -> Met
3518555	A	G	100,0	35	Gene: nuoG, CDS: nuoG	Thr -> Ala
3556275	A	G	100,0	138	Gene: Gene, CDS: hypothetical protein	Leu -> Pro
3565320	G	C	100,0	63	Gene: Gene, CDS: hypothetical protein	Lys -> Asn
3569029	T	C	100,0	78
3581414	A	G	100,0	75	Gene: Gene, CDS: DNA-methyltransferase (modification methylase)	Thr -> Ala
3582092	A	G	100,0	68	Gene: Gene, CDS: hypothetical protein
3591063	T	C	100,0	90	Gene: Gene, CDS: SOJ/PARA-like protein	Lys -> Glu
3592000	G	T	100,0	99	Gene: gpm2, CDS: gpm2	Val -> Phe
3594394	G	C	100,0	28
3594395	G	A	100,0	28
3594398	T	C	100,0	24
3594400	A	G	100,0	26
3602313	A	G	100,0	90	Gene: Gene, Gene: Gene, CDS: transferase, CDS: transferase	Met -> Thr
3604821	G	C	100,0	9	Gene: Gene, CDS: hypothetical protein
3614982	T	C	99,1	108	Gene: Gene, CDS: transmembrane transport protein
3622441	A	C	100,0	49	Gene: Gene, CDS: hypothetical protein
3644061	C	T	100,0	111	Gene: Gene, CDS: DNA methylase (modification methylase) (methyltransferase)
3687908	T	C	100,0	53	Gene: glpD2, CDS: glpD2	Tyr -> Cys
3689523	G	T	100,0	72	Gene: lpdA, CDS: lpdA	Cys -> Stp
3696179	T	C	100,0	48	Gene: pmmB, CDS: pmmB	Val -> Ala
3697152	T	C	98,4	64
3699253	C	G	98,6	72	Gene: Gene, CDS: hypothetical protein	Pro -> Arg
3704596	G	C	100,0	105	Gene: sdhD, CDS: sdhD	Val -> Leu
3710395	C	T	97,9	96	Repeat unit: 28 bp inverted repeat at left end of IS6110, TGAACCGCCCCGGCATGTCCGGAGACTC, Repeat region: IS6110-14,_len:_1355 bp. Insertion sequence IS6110.
3710396	A	G	100,0	97	Repeat unit: 28 bp inverted repeat at left end of IS6110, TGAACCGCCCCGGCATGTCCGGAGACTC, Repeat region: IS6110-14,_len:_1355 bp. Insertion sequence IS6110.
3710397	T	A	100,0	98	Repeat unit: 28 bp inverted repeat at left end of IS6110, TGAACCGCCCCGGCATGTCCGGAGACTC, Repeat region: IS6110-14,_len:_1355 bp. Insertion sequence IS6110.
3713311	C	A	100,0	100	Gene: Gene, CDS: transposase
3714211	G	T	100,0	49	Gene: sigJ, CDS: sigJ	Pro -> Gln
3721806	G	C	100,0	70	Gene: Gene, CDS: integral membrane protein
3730466	A	G	100,0	95	Gene: PPE54, CDS: PPE54	Ile -> Thr
3731461	C	G	100,0	85	Gene: PPE54, CDS: PPE54
3732089	C	T	100,0	130	Gene: PPE54, CDS: PPE54	Gly -> Asp
3730385	C	G	100,0	105	Gene: PPE54, CDS: PPE54	Arg -> Thr
3730386	G	T	99,1	109	Gene: PPE54, CDS: PPE54	Arg -> Thr
3732139	A	G	100,0	100	Gene: PPE54, CDS: PPE54
3732194	A	G	100,0	116	Gene: PPE54, CDS: PPE54	Ile -> Thr
3732517	A	G	75,0	108	Gene: PPE54, CDS: PPE54
3732525	A	T	75,0	112	Gene: PPE54, CDS: PPE54	Phe -> Ile
3732553	A	G	75,9	116	Gene: PPE54, CDS: PPE54
3732624	A	G	94,7	94	Gene: PPE54, CDS: PPE54
3734904	C	A	100,0	80	Gene: PPE54, CDS: PPE54	Gly -> Trp
3735508	G	A	100,0	130	Gene: PPE54, CDS: PPE54
3735907	C	T	100,0	54	Gene: PPE54, CDS: PPE54
3735931	G	A	100,0	48	Gene: PPE54, CDS: PPE54
3735967	G	A	100,0	48	Gene: PPE54, CDS: PPE54
3736628	T	G	100,0	10	Gene: PPE54, CDS: PPE54	Glu -> Ala
3746409	A	G	100,0	86	Gene: PPE55, CDS: PPE55	Leu -> Pro
3747403	C	A	100,0	73	Gene: PPE55, CDS: PPE55	Gly -> Cys
3748627	T	C	100,0	26	Gene: PPE55, CDS: PPE55, unique BTB05-559	Ile -> Val
3748636	T	C	100,0	25	Gene: PPE55, CDS: PPE55, unique BTB05-559	Thr -> Ala
3748699	T	A	100,0	19	Gene: PPE55, CDS: PPE55, unique BTB05-559	Asn -> Tyr
3752207	A	G	100,0	99	Gene: PPE55, CDS: PPE55
3752654	A	T	100,0	18	Gene: PPE55, CDS: PPE55
3752662	A	G	100,0	18	Gene: PPE55, CDS: PPE55
3752761	A	G	100,0	4	Gene: PPE55, CDS: PPE55
3752778	A	G	100,0	2	Gene: PPE55, CDS: PPE55	Val -> Ala
3752934	A	T	100,0	3	Gene: PPE55, CDS: PPE55	Val -> Glu
3753116	C	T	100,0	22	Gene: PPE55, CDS: PPE55
3753164	T	G	100,0	27	Gene: PPE55, CDS: PPE55
3792796	G	A	100,0	139	Gene: Gene, CDS: hypothetical protein
3798095	A	C	100,0	117	Gene: idsB, CDS: idsB	Val -> Gly
3817117	C	A	100,0	96	Gene: Gene, CDS: hypothetical protein	Ala -> Glu
3820545	A	G	100,0	26
3823159	A	T	100,0	108	Gene: Gene, CDS: hypothetical protein
3826684	C	T	100,0	90	Gene: Gene, CDS: hypothetical protein	Ser -> Leu
3829770	T	C	100,0	71	Gene: guaB3, CDS: guaB3
3838871	A	G	100,0	47	Gene: rimI, CDS: rimI
3853432	C	T	100,0	80	Gene: Gene, CDS: transmembrane protein	Arg -> His
3859893	C	T	100,0	30	Gene: Gene, CDS: hypothetical protein
3864995	T	C	100,0	70	Gene: Gene, CDS: hypothetical protein	Ser -> Gly
3877421	A	G	100,0	89	Gene: rplQ, CDS: rplQ
3879331	G	A	100,0	49	Gene: rpsK, CDS: rpsK	Ser -> Leu
3884748	G	A	100,0	35	Gene: Gene, CDS: hypothetical protein, Repeat region: REP-8,_len:_1372 bp. REP13E12,_copies in Mycobacterium tuberculosis cosmids:_cY336 from 14471 to 15821 (approx. 100% identity); cY251 from 11693 to 13109 (approx. 100% identity); cI65 from 14515 to 15905 (approx 75% identity); cI125 from 27240 to 28597 (approx. 65% Identity); cY22G8 from 13352 to 14689 (approx. 65% identity); and cY9F9 from 90…	Gly -> Asp
3885886	T	C	100,0	69	Gene: Gene, CDS: dTDP-glucose 4,6-dehydratase	Ile -> Val
3892671	A	G	100,0	131	Gene: kgtP, CDS: kgtP
3895269	G	C	100,0	42	Gene: PPE60, CDS: PPE60	Glu -> Gln
3895281	T	C	100,0	38	Gene: PPE60, CDS: PPE60	Trp -> Gln
3895282	G	A	100,0	40	Gene: PPE60, CDS: PPE60	Trp -> Gln
3898408	A	G	100,0	102	Gene: Gene, CDS: hypothetical protein
3898637	G	A	97,8	93	Gene: Gene, CDS: hypothetical protein	Val -> Ile
3942640	T	C	100,0	2	Gene: PE_PGRS56, CDS: PE_PGRS56	Ile -> Thr
3952800	G	A	100,0	85	Gene: echA19, CDS: echA19	Gly -> Asp
3958403	A	G	100,0	78	Gene: Gene, CDS: hypothetical protein	Asn -> Asp
3958797	C	T	100,0	83	Gene: ltp4, CDS: ltp4	Ala -> Val
3959418	C	T	100,0	52	Gene: ltp4, CDS: ltp4	Thr -> Ile
3960794	C	T	100,0	86	Gene: Gene, CDS: hypothetical protein	Arg -> Cys
3987215	A	G	100,0	94	Gene: Gene, CDS: hypothetical protein
4005607	T	C	97,2	36	Gene: fadE33, CDS: fadE33
4013927	G	A	100,0	84	Gene: Gene, CDS: hypothetical protein
4018415	G	A	100,0	110	Gene: lppH, CDS: lppH, Misc. feature: PS00013 Prokaryotic membrane lipoprotein lipid attachment site.	Gly -> Arg
4024273	T	C	100,0	56	Gene: ispF, CDS: ispF
4026899	G	A	98,3	59	Gene: radA, CDS: radA
4034827	C	T	100,0	92	Gene: lpqF, CDS: lpqF	Ala -> Val
4055801	G	A	100,0	79	Gene: Gene, CDS: hypothetical protein	Thr -> Ile
4059904	A	G	100,0	85
4059953	C	A	100,0	91
4060100	G	A	100,0	47	Gene: esxV, CDS: esxV
4060201	G	A	100,0	33	Gene: esxV, CDS: esxV	Ser -> Leu
4060210	T	A	100,0	38	Gene: esxV, CDS: esxV	Gln -> Leu
4060230	G	A	100,0	34	Gene: esxV, CDS: esxV
4069292	G	A	100,0	87	Gene: Gene, CDS: integral membrane protein	Ala -> Thr
4075998	G	A	100,0	120	Gene: Gene, CDS: transposase, Repeat region: IS1534,_len:_2136 bp. Putative Insertion sequence element,_IS1534 (IS15C10.2),_that resembles IS21; possibly defective.	Gly -> Ser
4091590	C	A	100,0	86
4109796	G	A	100,0	74	Gene: Gene, CDS: protease	Pro -> Leu
4111303	G	C	100,0	56	Gene: Gene, CDS: transmembrane protein
4139670	C	T	100,0	104	Gene: glpK, CDS: glpK	Cys -> Tyr
4148377	C	T	100,0	99	Gene: Gene, CDS: hypothetical protein	Gly -> Ser
4148669	C	T	100,0	101	Gene: Gene, CDS: hypothetical protein
4149071	G	T	100,0	51
4155050	G	A	100,0	106	Gene: leuA, CDS: leuA
4156099	C	A	100,0	58	Gene: dnaQ, CDS: dnaQ	Val -> Leu
4159830	C	G	100,0	66
4160407	A	G	100,0	53	Gene: recR, CDS: recR
4162073	C	T	100,0	84	Gene: Gene, CDS: hypothetical protein
4162339	A	G	100,0	103	Gene: Gene, CDS: hypothetical protein	Thr -> Ala
4179179	A	G	100,0	63	Gene: Gene, CDS: transferase	Ile -> Val
4182695	G	A	100,0	81	Gene: ligC, CDS: ligC	Arg -> His
4186662	C	T	100,0	78	Gene: Gene, CDS: transcriptional regulatory protein AraC/XylS-family	Ala -> Val
4187485	T	C	98,9	93	Gene: Gene, CDS: transcriptional regulatory protein AraC/XylS-family
4187817	A	G	100,0	54	Gene: Gene, CDS: transmembrane protein	Asp -> Gly
4189841	T	C	100,0	95	Gene: PPE66, CDS: PPE66	Tyr -> Cys
4204441	A	G	100,0	96	Gene: proX, CDS: proX
4210274	A	G	100,0	78	Gene: Gene, CDS: two component sensor kinase	Cys -> Arg
4212196	A	T	100,0	105
4214751	C	A	100,0	79	Gene: Gene, CDS: hypothetical protein	Thr -> Asn
4215467	G	A	100,0	54	Gene: Gene, CDS: hypothetical protein
4221490	C	G	100,0	35	Gene: Gene, CDS: hypothetical protein
4222073	A	G	100,0	31	Gene: Gene, CDS: hypothetical protein	Met -> Val
4222882	A	G	100,0	61	Gene: Gene, CDS: oxidoreductase
4229317	C	G	100,0	85	Gene: rfbD, CDS: rfbD
4242643	C	T	100,0	35	Gene: embC, CDS: embC
4245055	C	A	100,0	81	Gene: embA, CDS: embA	Thr -> Asn
4250742	G	A	97,5	121	Gene: Gene, CDS: hypothetical protein	Gly -> Ser
4255922	A	G	100,0	84	Gene: accD4, CDS: accD4
4257220	A	G	100,0	51	Gene: pks13, CDS: pks13
4257849	G	A	100,0	30	Gene: pks13, CDS: pks13	Arg -> Trp
4260268	G	C	100,0	54	Gene: pks13, CDS: pks13, Misc. feature: PS00606 Beta-ketoacyl synthases active site
4287195	A	G	100,0	120	Gene: Gene, CDS: hypothetical protein	Thr -> Ala
4292428	G	C	100,0	143	Gene: papA1, CDS: papA1
4302036	T	C	100,0	51	Gene: Gene, CDS: transposase, Repeat region: IS1537,_len:_1873 bp. Insertion sequence IS1537.	Thr -> Ala
4306155	C	T	100,0	91	Gene: Gene, CDS: hypothetical protein
4311528	G	A	100,0	89	Gene: Gene, CDS: phosphoglycerate mutase
4315691	C	T	100,0	82	Gene: Gene, CDS: transmembrane protein
4338732	G	A	100,0	95
4351039	G	T	100,0	74	Gene: PE35, CDS: PE35	Glu -> Stp
4352875	C	T	100,0	103	Gene: esxA, CDS: esxA
4356110	G	C	100,0	91	Gene: Gene, CDS: transmembrane protein
4366272	G	C	98,6	73	Gene: Gene, CDS: CBXX/CFQX family protein
4367659	A	G	100,0	70	Gene: Gene, CDS: hypothetical protein	Val -> Ala
4367911	A	G	100,0	80	Gene: Gene, CDS: hypothetical protein	Ile -> Thr
4375628	G	T	100,0	59	Gene: PPE69, CDS: PPE69	Thr -> Lys
4379680	C	G	100,0	57	Gene: Gene, CDS: hypothetical protein	Arg -> Pro
4382054	T	C	100,0	70	Gene: Gene, CDS: hypothetical protein
4382275	G	T	100,0	48	Gene: Gene, CDS: hypothetical protein	Gln -> Lys
